# Supplementary material for: Correlation between proprioception, functionality, patient-reported knee condition and joint acoustic emissions
Source: PLoS One. 2024 Nov 6;19(11):e0310123. doi: 10.1371/journal.pone.0310123 (PMC11540232; doi:10.1371/journal.pone.0310123)
Supplement: S3 Appendix — (XLSX) [file pone.0310123.s003.xlsx]

## Sheet: Abbreviations and notations
KOOS	Knee Injury and Osteoarthritis Outcome Score
KOOS_S	“Other Symptoms” KOOS subscale
KOOS_P	“Pain” KOOS subscale
KOOS_ADL	“Activities in Daily Living” KOOS subscale
KOOS_SR	“Function in Sport and Recreation” KOOS subscale
KOOS_QoL	“Knee-related Quality of Life” KOOS subscale
5STS	5 times sit-to-stand test
TTDPM	Threshold to detect passive motion
Sensor_Mode_Cadence	Notation used for each type of trial, referring to the low (LF) or high frequency (HF) Sensors, the Modes of hit detection (1/2/3, Table 3 of the manuscript), and 60 or 30 rpm Cadences. LF_3_60, for example, denoted a trial with the PK31 (LF) sensor, mode 3, at 60 rpm.

## Sheet: Median Amplitude
Confidence Intervals of Spearman's rho
	Spearman's rho	Significance(2-tailed)	95% Confidence Intervals (2-tailed)a,b
			Lower	Upper
KOOS - LF_1_30	-0.130114	0.3628	-0.398711	0.159042
KOOS - LF_2_30	-0.0864003	0.546606	-0.360861	0.201834
KOOS - LF_3_30	-0.176917	0.214257	-0.438246	0.111989
KOOS - HF_1_30	-0.228751	0.117847	-0.488191	0.0678365
KOOS - HF_2_30	-0.0668755	0.655142	-0.355029	0.232883
KOOS - HF_3_30	0.0154704	0.916882	-0.27784	0.306142
KOOS - LF_1_60	-0.316583	0.0250962	-0.552649	-0.0334905
KOOS - LF_2_60	-0.410357	0.00307794	-0.623299	-0.140758
KOOS - LF_3_60	-0.200677	0.171424	-0.465453	0.097067
KOOS - HF_1_60	-0.139264	0.33991	-0.411735	0.156063
KOOS - HF_2_60	-0.0728461	0.618892	-0.354429	0.220849
KOOS - HF_3_60	-0.249262	0.0808739	-0.499746	0.0396954
KOOS_S - LF_1_30	0.0674221	0.638292	-0.220075	0.344143
KOOS_S - LF_2_30	-0.00613046	0.965944	-0.288923	0.277646
KOOS_S - LF_3_30	-0.0526806	0.713512	-0.331034	0.234107
KOOS_S - HF_1_30	-0.311557	0.0311147	-0.553269	-0.021454
KOOS_S - HF_2_30	-0.140654	0.345677	-0.418443	0.1612
KOOS_S - HF_3_30	-0.0215996	0.884143	-0.311689	0.272173
KOOS_S - LF_1_60	-0.290099	0.0409926	-0.532062	-0.00433257
KOOS_S - LF_2_60	-0.303878	0.0319195	-0.542809	-0.0194428
KOOS_S - LF_3_60	-0.0895353	0.545056	-0.371867	0.207958
KOOS_S - HF_1_60	-0.264721	0.0660397	-0.514406	0.0263397
KOOS_S - HF_2_60	-0.158242	0.277496	-0.427724	0.137072
KOOS_S - HF_3_60	-0.168605	0.241815	-0.433803	0.123478
KOOS_P - LF_1_30	-0.0805729	0.574078	-0.355747	0.207456
KOOS_P - LF_2_30	0.0404673	0.777985	-0.245643	0.320092
KOOS_P - LF_3_30	-0.107052	0.45464	-0.378856	0.181754
KOOS_P - HF_1_30	-0.305179	0.0349261	-0.548359	-0.0144079
KOOS_P - HF_2_30	-0.0654453	0.662069	-0.353773	0.234241
KOOS_P - HF_3_30	-0.00493121	0.973464	-0.296559	0.287538
KOOS_P - LF_1_60	-0.0891088	0.538302	-0.365906	0.202172
KOOS_P - LF_2_60	-0.278956	0.0497898	-0.523313	0.00779163
KOOS_P - LF_3_60	-0.0477976	0.746993	-0.335174	0.247716
KOOS_P - HF_1_60	-0.13233	0.364728	-0.405852	0.162948
KOOS_P - HF_2_60	-0.108566	0.457761	-0.385513	0.186327
KOOS_P - HF_3_60	-0.275892	0.0524614	-0.520898	0.0111118
KOOS_ADL - LF_1_30	-0.22	0.121	-0.474	0.067
KOOS_ADL - LF_2_30	-0.151	0.29	-0.416	0.138
KOOS_ADL - LF_3_30	-0.239	0.092	-0.489	0.048
KOOS_ADL - HF_1_30	-0.162	0.271	-0.434	0.137
KOOS_ADL - HF_2_30	-0.029	0.848	-0.321	0.269
KOOS_ADL - HF_3_30	0.046	0.758	-0.25	0.333
KOOS_ADL - LF_1_60	-0.322	0.023	-0.557	-0.039
KOOS_ADL - LF_2_60	-0.403	0.004	-0.618	-0.132
KOOS_ADL - LF_3_60	-0.235	0.107	-0.493	0.061
KOOS_ADL - HF_1_60	-0.089	0.543	-0.369	0.205
KOOS_ADL - HF_2_60	-0.094	0.521	-0.373	0.201
KOOS_ADL - HF_3_60	-0.271	0.057	-0.517	0.017
KOOS_SR - LF_1_30	-0.13694	0.337949	-0.40454	0.152261
KOOS_SR - LF_2_30	-0.11849	0.407595	-0.388735	0.170528
KOOS_SR - LF_3_30	-0.187785	0.186976	-0.447284	0.100876
KOOS_SR - HF_1_30	-0.181586	0.216755	-0.449788	0.116656
KOOS_SR - HF_2_30	-0.0486472	0.745393	-0.338942	0.250105
KOOS_SR - HF_3_30	0.00163286	0.991212	-0.290561	0.293548
KOOS_SR - LF_1_60	-0.320038	0.0234683	-0.555313	-0.0373297
KOOS_SR - LF_2_60	-0.441228	0.0013396	-0.645821	-0.177512
KOOS_SR - LF_3_60	-0.250636	0.0857554	-0.505676	0.0446911
KOOS_SR - HF_1_60	-0.0848005	0.56237	-0.364902	0.209377
KOOS_SR - HF_2_60	0.0144423	0.921542	-0.275754	0.302226
KOOS_SR - HF_3_60	-0.187521	0.19222	-0.449528	0.104196
KOOS_QoL - LF_1_30	-0.0917004	0.522181	-0.365499	0.196703
KOOS_QoL - LF_2_30	-0.0859055	0.548914	-0.360428	0.202312
KOOS_QoL - LF_3_30	-0.0876207	0.540934	-0.361931	0.200654
KOOS_QoL - HF_1_30	-0.180961	0.218369	-0.449272	0.117294
KOOS_QoL - HF_2_30	-0.0585632	0.695787	-0.347714	0.24076
KOOS_QoL - HF_3_30	0.0284812	0.847616	-0.265785	0.317892
KOOS_QoL - LF_1_60	-0.289095	0.0417292	-0.531275	-0.00323629
KOOS_QoL - LF_2_60	-0.362715	0.00963304	-0.587835	-0.0854581
KOOS_QoL - LF_3_60	-0.146562	0.320211	-0.420613	0.152
KOOS_QoL - HF_1_60	-0.124621	0.393569	-0.399284	0.170568
KOOS_QoL - HF_2_60	-0.0449568	0.75905	-0.329717	0.247302
KOOS_QoL - HF_3_60	-0.247081	0.0836535	-0.498	0.0420156
KOOS_S.2 - LF_1_30	-0.18818	0.186032	-0.447612	0.10047
KOOS_S.2 - LF_2_30	-0.156032	0.274226	-0.420729	0.133147
KOOS_S.2 - LF_3_30	-0.0398376	0.781354	-0.319525	0.246235
KOOS_S.2 - HF_1_30	0.338943	0.0184435	0.0520387	0.574162
KOOS_S.2 - HF_2_30	0.12822	0.390388	-0.173508	0.407942
KOOS_S.2 - HF_3_30	0.017717	0.904863	-0.275765	0.308178
KOOS_S.2 - LF_1_60	0.178387	0.215178	-0.113534	0.441955
KOOS_S.2 - LF_2_60	0.10474	0.469135	-0.18699	0.379493
KOOS_S.2 - LF_3_60	-0.0394828	0.789902	-0.327759	0.255519
KOOS_S.2 - HF_1_60	0.295699	0.0391279	0.00727574	0.538701
KOOS_S.2 - HF_2_60	0.175145	0.228707	-0.119974	0.441823
KOOS_S.2 - HF_3_60	0.119063	0.410197	-0.172955	0.391841
a. Estimation is based on Fisher's r-to-z transformation.
b. Estimation of standard error is based on the formula proposed by Fieller, Hartley, and Pearson.
Confidence Intervals of Spearman's rho
	Spearman's rho	Significance(2-tailed)	95% Confidence Intervals (2-tailed)a,b
			Lower	Upper
TTDPM - LF_1_30	0.232929	0.111106	-0.0634422	0.491545
TTDPM - LF_2_30	0.0293546	0.843001	-0.264972	0.318678
TTDPM - LF_3_30	0.0901932	0.542094	-0.207323	0.372438
TTDPM - HF_1_30	-0.00963624	0.949906	-0.310417	0.292898
TTDPM - HF_2_30	-0.0103124	0.94703	-0.314433	0.295728
TTDPM - HF_3_30	0.00992373	0.948414	-0.292635	0.310676
TTDPM - LF_1_60	0.0227953	0.879117	-0.274211	0.315832
TTDPM - LF_2_60	-0.0336465	0.822352	-0.325574	0.264138
TTDPM - LF_3_60	0.0751025	0.623908	-0.231833	0.368437
TTDPM - HF_1_60	0.157762	0.295042	-0.147552	0.435626
TTDPM - HF_2_60	0.0409693	0.786904	-0.260585	0.33524
TTDPM - HF_3_60	0.360671	0.012756	0.0733146	0.592732
a. Estimation is based on Fisher's r-to-z transformation.
b. Estimation of standard error is based on the formula proposed by Fieller, Hartley, and Pearson.
Confidence Intervals of Spearman's rho
	Spearman's rho	Significance(2-tailed)	95% Confidence Intervals (2-tailed)a,b
			Lower	Upper
5STS - LF_1_30	0.0205051	0.889977	-0.273186	0.3107
5STS - LF_2_30	0.0770245	0.602821	-0.219979	0.36096
5STS - LF_3_30	0.236305	0.105876	-0.0598828	0.49425
5STS - HF_1_30	-0.00861304	0.95522	-0.309492	0.293833
5STS - HF_2_30	-0.10623	0.492516	-0.398426	0.205541
5STS - HF_3_30	-0.0846658	0.580286	-0.376726	0.222705
5STS - LF_1_60	0.17925	0.227979	-0.122386	0.450573
5STS - LF_2_60	0.277948	0.0585357	-0.0187521	0.529656
5STS - LF_3_60	0.161347	0.28967	-0.147516	0.441537
5STS - HF_1_60	-0.0478322	0.752256	-0.341329	0.254164
5STS - HF_2_60	-0.106021	0.48314	-0.39199	0.198631
5STS - HF_3_60	0.0832198	0.578122	-0.217279	0.36931
a. Estimation is based on Fisher's r-to-z transformation.
b. Estimation of standard error is based on the formula proposed by Fieller, Hartley, and Pearson.
Scatter plots for moderate (Spearman's ρ>0.4) correlations. Markers' label: participant number.

## Sheet: Rise time
Confidence Intervals of Spearman's rho
	Spearman's rho	Significance(2-tailed)	95% Confidence Intervals (2-tailed)a,b
			Lower	Upper
KOOS - LF_1_30	-0.120532	0.399502	-0.390492	0.168516
KOOS - LF_2_30	-0.125286	0.38103	-0.394575	0.163822
KOOS - LF_3_30	-0.1955	0.16918	-0.453668	0.0929418
KOOS - HF_1_30	0.0582503	0.694123	-0.237851	0.344446
KOOS - HF_2_30	-0.010228	0.9456	-0.30447	0.285796
KOOS - HF_3_30	-0.0530866	0.72008	-0.339872	0.242732
KOOS - LF_1_60	-0.353309	0.0118414	-0.580729	-0.0747385
KOOS - LF_2_60	-0.283112	0.0463455	-0.526582	0.0032804
KOOS - LF_3_60	-0.180919	0.218478	-0.449237	0.117337
KOOS - HF_1_60	-0.0333913	0.819826	-0.319354	0.258145
KOOS - HF_2_60	-0.0120186	0.934677	-0.300022	0.277992
KOOS - HF_3_60	-0.13389	0.353937	-0.404519	0.158301
KOOS_S - LF_1_30	0.0521731	0.716156	-0.234588	0.330581
KOOS_S - LF_2_30	-0.0197023	0.890851	-0.301314	0.265071
KOOS_S - LF_3_30	-0.0432464	0.763166	-0.322588	0.243025
KOOS_S - HF_1_30	0.131079	0.374519	-0.167385	0.407533
KOOS_S - HF_2_30	0.105407	0.48072	-0.195847	0.388482
KOOS_S - HF_3_30	0.0750187	0.612323	-0.221898	0.359204
KOOS_S - LF_1_60	-0.263043	0.06495	-0.51073	0.0249617
KOOS_S - LF_2_60	-0.256486	0.0721816	-0.505514	0.0319872
KOOS_S - LF_3_60	-0.0750571	0.612141	-0.359238	0.221862
KOOS_S - HF_1_60	0.0285006	0.845868	-0.262709	0.314951
KOOS_S - HF_2_60	0.0943949	0.51883	-0.20011	0.373256
KOOS_S - HF_3_60	0.0842324	0.560848	-0.20688	0.361643
KOOS_P - LF_1_30	-0.115827	0.418288	-0.386441	0.173148
KOOS_P - LF_2_30	-0.111426	0.43631	-0.382641	0.17747
KOOS_P - LF_3_30	-0.255802	0.0700207	-0.502669	0.02964
KOOS_P - HF_1_30	0.0158404	0.914901	-0.277499	0.306478
KOOS_P - HF_2_30	-0.0550264	0.713349	-0.344591	0.2441
KOOS_P - HF_3_30	-0.124642	0.398623	-0.402062	0.173737
KOOS_P - LF_1_60	-0.197278	0.169683	-0.457576	0.0941634
KOOS_P - LF_2_60	-0.163005	0.258034	-0.429117	0.129144
KOOS_P - LF_3_60	-0.173178	0.239154	-0.442836	0.12521
KOOS_P - HF_1_60	0.00409529	0.97772	-0.285288	0.292794
KOOS_P - HF_2_60	-0.00246027	0.986614	-0.291298	0.286789
KOOS_P - HF_3_60	-0.193707	0.177697	-0.454635	0.0978417
KOOS_ADL - LF_1_30	-0.182632	0.199583	-0.443005	0.106154
KOOS_ADL - LF_2_30	-0.182165	0.200755	-0.442617	0.106632
KOOS_ADL - LF_3_30	-0.24371	0.0848202	-0.492968	0.0425199
KOOS_ADL - HF_1_30	0.0188326	0.898903	-0.274734	0.309187
KOOS_ADL - HF_2_30	-0.0879176	0.556772	-0.37339	0.212765
KOOS_ADL - HF_3_30	-0.0884671	0.549883	-0.370938	0.208988
KOOS_ADL - LF_1_60	-0.365645	0.00902214	-0.590041	-0.0888107
KOOS_ADL - LF_2_60	-0.282677	0.0466962	-0.52624	0.0037525
KOOS_ADL - LF_3_60	-0.230065	0.115695	-0.489247	0.0664558
KOOS_ADL - HF_1_60	-0.0577143	0.693655	-0.34107	0.235255
KOOS_ADL - HF_2_60	-0.0628291	0.668015	-0.345598	0.2304
KOOS_ADL - HF_3_60	-0.180084	0.210775	-0.443365	0.111803
KOOS_SR - LF_1_30	-0.127412	0.372936	-0.396398	0.161719
KOOS_SR - LF_2_30	-0.152577	0.285123	-0.417812	0.136622
KOOS_SR - LF_3_30	-0.208462	0.142107	-0.464334	0.0795285
KOOS_SR - HF_1_30	0.0255713	0.863028	-0.268489	0.315272
KOOS_SR - HF_2_30	-0.0306686	0.837853	-0.322907	0.266909
KOOS_SR - HF_3_30	-0.0838924	0.57078	-0.366957	0.213391
KOOS_SR - LF_1_60	-0.376132	0.00710189	-0.59791	-0.100861
KOOS_SR - LF_2_60	-0.331814	0.0185695	-0.56436	-0.0504809
KOOS_SR - LF_3_60	-0.247873	0.0893821	-0.50348	0.0476308
KOOS_SR - HF_1_60	-0.0940581	0.52033	-0.372963	0.200436
KOOS_SR - HF_2_60	-0.0893652	0.541444	-0.368882	0.204975
KOOS_SR - HF_3_60	-0.16251	0.259501	-0.428702	0.129644
KOOS_QoL - LF_1_30	-0.070789	0.621573	-0.347122	0.216854
KOOS_QoL - LF_2_30	-0.090301	0.528577	-0.364276	0.19806
KOOS_QoL - LF_3_30	-0.129717	0.364281	-0.398371	0.159436
KOOS_QoL - HF_1_30	0.0263015	0.859155	-0.267811	0.31593
KOOS_QoL - HF_2_30	-0.0533003	0.721974	-0.343064	0.245727
KOOS_QoL - HF_3_30	-0.0459042	0.756703	-0.333489	0.249496
KOOS_QoL - LF_1_60	-0.288826	0.0419279	-0.531065	-0.00294352
KOOS_QoL - LF_2_60	-0.248297	0.082095	-0.498974	0.0407227
KOOS_QoL - LF_3_60	-0.160597	0.27553	-0.432372	0.137928
KOOS_QoL - HF_1_60	-0.0898603	0.539197	-0.369313	0.204496
KOOS_QoL - HF_2_60	-0.0591528	0.686408	-0.342345	0.233891
KOOS_QoL - HF_3_60	-0.157333	0.275192	-0.424356	0.134865
KOOS_S.2 - LF_1_30	-0.269014	0.0562791	-0.513197	0.0154581
KOOS_S.2 - LF_2_30	-0.255562	0.0702927	-0.502477	0.0298963
KOOS_S.2 - LF_3_30	-0.128773	0.367811	-0.397563	0.160372
KOOS_S.2 - HF_1_30	-0.209784	0.152403	-0.472867	0.0876409
KOOS_S.2 - HF_2_30	-0.183369	0.217294	-0.45396	0.118189
KOOS_S.2 - HF_3_30	-0.166401	0.25832	-0.437208	0.132073
KOOS_S.2 - LF_1_60	0.0458838	0.751693	-0.243438	0.327708
KOOS_S.2 - LF_2_60	0.0240735	0.868201	-0.26387	0.308078
KOOS_S.2 - LF_3_60	-0.145429	0.324006	-0.41966	0.15313
KOOS_S.2 - HF_1_60	-0.0683156	0.640922	-0.350441	0.225176
KOOS_S.2 - HF_2_60	-0.160857	0.269532	-0.429913	0.134439
KOOS_S.2 - HF_3_60	-0.141078	0.328451	-0.410629	0.15115
a. Estimation is based on Fisher's r-to-z transformation.
b. Estimation of standard error is based on the formula proposed by Fieller, Hartley, and Pearson.
Confidence Intervals of Spearman's rho
	Spearman's rho	Significance(2-tailed)	95% Confidence Intervals (2-tailed)a,b
			Lower	Upper
TTDPM - LF_1_30	0.263708	0.0701298	-0.0307124	0.516021
TTDPM - LF_2_30	0.228623	0.118059	-0.0679711	0.488088
TTDPM - LF_3_30	0.260535	0.0736968	-0.0341157	0.513517
TTDPM - HF_1_30	-0.0927962	0.544323	-0.383736	0.214903
TTDPM - HF_2_30	-0.0672897	0.664294	-0.364907	0.242805
TTDPM - HF_3_30	-0.0627677	0.682089	-0.357677	0.243526
TTDPM - LF_1_60	0.101034	0.499211	-0.200095	0.384722
TTDPM - LF_2_60	0.0815364	0.585862	-0.218893	0.367845
TTDPM - LF_3_60	0.168793	0.267685	-0.14002	0.447679
TTDPM - HF_1_60	-0.154982	0.303742	-0.433313	0.150339
TTDPM - HF_2_60	-0.0949383	0.530264	-0.382473	0.209361
TTDPM - HF_3_60	0.123445	0.408419	-0.178209	0.40389
a. Estimation is based on Fisher's r-to-z transformation.
b. Estimation of standard error is based on the formula proposed by Fieller, Hartley, and Pearson.
Nonparametric Correlations
Confidence Intervals of Spearman's rho
	Spearman's rho	Significance(2-tailed)	95% Confidence Intervals (2-tailed)a,b
			Lower	Upper
5STS - LF_1_30	0.218357	0.135961	-0.0787182	0.479814
5STS - LF_2_30	0.3025	0.0366382	0.0114567	0.546292
5STS - LF_3_30	0.382266	0.00733417	0.101548	0.606599
5STS - HF_1_30	0.18252	0.230123	-0.126106	0.458933
5STS - HF_2_30	0.173695	0.259492	-0.138768	0.454707
5STS - HF_3_30	0.296953	0.0476027	-0.00519537	0.549416
5STS - LF_1_60	0.342876	0.0183064	0.0530878	0.5794
5STS - LF_2_60	0.353304	0.014849	0.0649118	0.587228
5STS - LF_3_60	0.475138	0.000973205	0.202478	0.67943
5STS - HF_1_60	0.178771	0.234549	-0.126336	0.452978
5STS - HF_2_60	0.227495	0.128386	-0.0760351	0.492438
5STS - HF_3_60	0.398722	0.00550252	0.117374	0.62082
a. Estimation is based on Fisher's r-to-z transformation.
b. Estimation of standard error is based on the formula proposed by Fieller, Hartley, and Pearson.
Scatter plots for moderate (Spearman's ρ>0.4) correlations. Markers' label: participant number.
	-5.46534	42.6356	-35.3934	25.3101

## Sheet: Duration
Confidence Intervals of Spearman's rho
	Spearman's rho	Significance(2-tailed)	95% Confidence Intervals (2-tailed)a,b
			Lower	Upper
KOOS - LF_1_30	-0.111766	0.434902	-0.382935	0.177137
KOOS - LF_2_30	-0.076775	0.592317	-0.352404	0.21111
KOOS - LF_3_30	-0.129106	0.366562	-0.397849	0.160041
KOOS - HF_1_30	-0.058485	0.692951	-0.344653	0.237629
KOOS - HF_2_30	-0.00370907	0.98026	-0.298544	0.291772
KOOS - HF_3_30	0.0209342	0.887689	-0.272789	0.311087
KOOS - LF_1_60	-0.349011	0.0129872	-0.57747	-0.069861
KOOS - LF_2_60	-0.343913	0.0144682	-0.573596	-0.0640934
KOOS - LF_3_60	-0.24629	0.0915119	-0.502221	0.0493119
KOOS - HF_1_60	-0.0110059	0.940171	-0.2991	0.278927
KOOS - HF_2_60	-0.0574219	0.695132	-0.34081	0.235533
KOOS - HF_3_60	-0.193263	0.178713	-0.454269	0.0982987
KOOS_S - LF_1_30	0.0778323	0.587214	-0.210094	0.353335
KOOS_S - LF_2_30	-0.00524448	0.970864	-0.28811	0.278463
KOOS_S - LF_3_30	0.02189	0.878817	-0.263035	0.303303
KOOS_S - HF_1_30	-0.03107	0.833952	-0.32022	0.263375
KOOS_S - HF_2_30	0.0739141	0.621475	-0.226182	0.361195
KOOS_S - HF_3_30	0.11099	0.452644	-0.187131	0.39039
KOOS_S - LF_1_60	-0.264128	0.0638112	-0.511591	0.0237963
KOOS_S - LF_2_60	-0.260042	0.0681843	-0.508345	0.0281805
KOOS_S - LF_3_60	-0.0968101	0.512738	-0.378173	0.200926
KOOS_S - HF_1_60	0.0233844	0.873286	-0.267469	0.310332
KOOS_S - HF_2_60	0.026924	0.854299	-0.264177	0.313529
KOOS_S - HF_3_60	-0.00844016	0.953611	-0.293857	0.278358
KOOS_P - LF_1_30	-0.0911018	0.524912	-0.364976	0.197284
KOOS_P - LF_2_30	0.000206245	0.998854	-0.283104	0.283484
KOOS_P - LF_3_30	-0.152048	0.286817	-0.417364	0.137153
KOOS_P - HF_1_30	-0.117039	0.428229	-0.395573	0.18121
KOOS_P - HF_2_30	-0.0762264	0.610575	-0.363216	0.223974
KOOS_P - HF_3_30	-0.0526545	0.722266	-0.339489	0.24314
KOOS_P - LF_1_60	-0.153594	0.286903	-0.421209	0.138624
KOOS_P - LF_2_60	-0.204282	0.154733	-0.463327	0.086925
KOOS_P - LF_3_60	-0.176516	0.230081	-0.445599	0.12182
KOOS_P - HF_1_60	-0.00308538	0.983214	-0.29187	0.286215
KOOS_P - HF_2_60	-0.0208692	0.886821	-0.308056	0.269803
KOOS_P - HF_3_60	-0.196791	0.170761	-0.457175	0.0946655
KOOS_ADL - LF_1_30	-0.186308	0.19053	-0.446059	0.10239
KOOS_ADL - LF_2_30	-0.133006	0.35214	-0.401183	0.156173
KOOS_ADL - LF_3_30	-0.221137	0.118887	-0.474693	0.0663105
KOOS_ADL - HF_1_30	-0.0693549	0.639496	-0.354235	0.227305
KOOS_ADL - HF_2_30	-0.0892322	0.550865	-0.374529	0.2115
KOOS_ADL - HF_3_30	-0.0257801	0.86192	-0.31546	0.268295
KOOS_ADL - LF_1_60	-0.346321	0.0137515	-0.575427	-0.0668156
KOOS_ADL - LF_2_60	-0.363442	0.00947834	-0.588382	-0.0862888
KOOS_ADL - LF_3_60	-0.317897	0.0276747	-0.558133	-0.0284867
KOOS_ADL - HF_1_60	-0.035288	0.809777	-0.321058	0.256372
KOOS_ADL - HF_2_60	-0.128246	0.379847	-0.402375	0.16699
KOOS_ADL - HF_3_60	-0.240231	0.0928735	-0.492504	0.049283
KOOS_SR - LF_1_30	-0.131239	0.358631	-0.399673	0.157926
KOOS_SR - LF_2_30	-0.106647	0.456359	-0.378505	0.18215
KOOS_SR - LF_3_30	-0.136258	0.340383	-0.403959	0.152939
KOOS_SR - HF_1_30	-0.0921773	0.533207	-0.37416	0.205408
KOOS_SR - HF_2_30	-0.0336451	0.822359	-0.325573	0.264139
KOOS_SR - HF_3_30	-0.0304004	0.837482	-0.319618	0.263999
KOOS_SR - LF_1_60	-0.36945	0.00827916	-0.592901	-0.0931728
KOOS_SR - LF_2_60	-0.408506	0.00322754	-0.621938	-0.138578
KOOS_SR - LF_3_60	-0.329013	0.0224091	-0.566621	-0.0408862
KOOS_SR - HF_1_60	-0.0647588	0.658436	-0.347303	0.228565
KOOS_SR - HF_2_60	-0.117406	0.421738	-0.393111	0.177668
KOOS_SR - HF_3_60	-0.206229	0.150755	-0.464921	0.0849077
KOOS_QoL - LF_1_30	-0.0804181	0.574816	-0.35561	0.207605
KOOS_QoL - LF_2_30	-0.0588042	0.681887	-0.336492	0.228293
KOOS_QoL - LF_3_30	-0.0578063	0.687005	-0.335604	0.229242
KOOS_QoL - HF_1_30	-0.0702746	0.63505	-0.355043	0.226428
KOOS_QoL - HF_2_30	-0.0347809	0.816464	-0.32659	0.263081
KOOS_QoL - HF_3_30	0.00545721	0.970635	-0.287056	0.297039
KOOS_QoL - LF_1_60	-0.311509	0.0276584	-0.548726	-0.0278661
KOOS_QoL - LF_2_60	-0.302391	0.0328109	-0.541652	-0.0178049
KOOS_QoL - LF_3_60	-0.249802	0.0868369	-0.505014	0.0455783
KOOS_QoL - HF_1_60	-0.0613612	0.675337	-0.3443	0.231795
KOOS_QoL - HF_2_60	-0.0900754	0.538222	-0.3695	0.204289
KOOS_QoL - HF_3_60	-0.197145	0.169977	-0.457466	0.0943003
KOOS_S.2 - LF_1_30	-0.232797	0.100184	-0.484161	0.0540621
KOOS_S.2 - LF_2_30	-0.204777	0.149451	-0.46131	0.0833518
KOOS_S.2 - LF_3_30	-0.147363	0.3021	-0.413399	0.141853
KOOS_S.2 - HF_1_30	-0.0191187	0.897375	-0.309446	0.274469
KOOS_S.2 - HF_2_30	-0.113925	0.445768	-0.395778	0.187542
KOOS_S.2 - HF_3_30	-0.202525	0.167432	-0.46696	0.0951587
KOOS_S.2 - LF_1_60	0.0528052	0.715709	-0.2369	0.333887
KOOS_S.2 - LF_2_60	0.0526484	0.716518	-0.237049	0.333747
KOOS_S.2 - LF_3_60	-0.0992729	0.50202	-0.380302	0.198539
KOOS_S.2 - HF_1_60	-0.0750352	0.608364	-0.356352	0.218754
KOOS_S.2 - HF_2_60	-0.117014	0.423302	-0.392774	0.178054
KOOS_S.2 - HF_3_60	-0.0232782	0.872518	-0.307357	0.26461
a. Estimation is based on Fisher's r-to-z transformation.
b. Estimation of standard error is based on the formula proposed by Fieller, Hartley, and Pearson.
Confidence Intervals of Spearman's rho
	Spearman's rho	Significance(2-tailed)	95% Confidence Intervals (2-tailed)a,b
			Lower	Upper
TTDPM - LF_1_30	0.274541	0.0589719	-0.0190408	0.524538
TTDPM - LF_2_30	0.129041	0.382054	-0.169398	0.405803
TTDPM - LF_3_30	0.18835	0.199829	-0.109742	0.455357
TTDPM - HF_1_30	-0.145871	0.339009	-0.428689	0.162984
TTDPM - HF_2_30	-0.0522659	0.73616	-0.351766	0.256941
TTDPM - HF_3_30	-0.0619192	0.686164	-0.356934	0.244327
TTDPM - LF_1_60	0.108245	0.468919	-0.193086	0.390917
TTDPM - LF_2_60	0.03675	0.806267	-0.261245	0.32835
TTDPM - LF_3_60	0.130724	0.392037	-0.177977	0.416001
TTDPM - HF_1_60	-0.12777	0.39744	-0.410489	0.17736
TTDPM - HF_2_60	0.011236	0.940922	-0.288099	0.30857
TTDPM - HF_3_60	0.237017	0.108691	-0.0625179	0.497382
a. Estimation is based on Fisher's r-to-z transformation.
b. Estimation of standard error is based on the formula proposed by Fieller, Hartley, and Pearson.
Confidence Intervals of Spearman's rho
	Spearman's rho	Significance(2-tailed)	95% Confidence Intervals (2-tailed)a,b
			Lower	Upper
5STS - LF_1_30	0.207622	0.156772	-0.0898836	0.47111
5STS - LF_2_30	0.178635	0.224443	-0.119663	0.447352
5STS - LF_3_30	0.340118	0.018016	0.0533639	0.575052
5STS - HF_1_30	0.152092	0.318585	-0.156785	0.433867
5STS - HF_2_30	0.16354	0.28881	-0.149004	0.446377
5STS - HF_3_30	0.192566	0.20504	-0.115846	0.467113
5STS - LF_1_60	0.304678	0.0373134	0.0104575	0.550347
5STS - LF_2_60	0.414108	0.00380756	0.13551	0.632019
5STS - LF_3_60	0.414704	0.00461992	0.129183	0.636726
5STS - HF_1_60	0.186645	0.214237	-0.118312	0.459429
5STS - HF_2_60	0.289021	0.0514042	-0.0102294	0.540758
5STS - HF_3_60	0.350458	0.0157323	0.0616768	0.585096
a. Estimation is based on Fisher's r-to-z transformation.
b. Estimation of standard error is based on the formula proposed by Fieller, Hartley, and Pearson.
Scatter plots for moderate (Spearman's ρ>0.4) correlations. Markers' label: participant number.

## Sheet: Absolute energy
Confidence Intervals of Spearman's rho
	Spearman's rho	Significance(2-tailed)	95% Confidence Intervals (2-tailed)a,b
			Lower	Upper
KOOS - LF_1_30	-0.170627	0.231261	-0.432991	0.118389
KOOS - LF_2_30	-0.0800581	0.576535	-0.355294	0.207952
KOOS - LF_3_30	-0.194323	0.171811	-0.452696	0.0941539
KOOS - HF_1_30	-0.063927	0.665984	-0.349458	0.232469
KOOS - HF_2_30	-0.0172569	0.908342	-0.310835	0.279327
KOOS - HF_3_30	-0.0136435	0.926668	-0.304486	0.279526
KOOS - LF_1_60	-0.35739	0.0108349	-0.583816	-0.0793817
KOOS - LF_2_60	-0.37867	0.00669455	-0.599808	-0.103789
KOOS - LF_3_60	-0.286243	0.0485688	-0.533683	0.00634291
KOOS - HF_1_60	-0.0156346	0.915088	-0.303309	0.274652
KOOS - HF_2_60	-0.0924281	0.527617	-0.371547	0.202014
KOOS - HF_3_60	-0.195947	0.17264	-0.45648	0.0955358
KOOS_S - LF_1_30	0.0403131	0.77881	-0.245788	0.319953
KOOS_S - LF_2_30	0.00501634	0.972131	-0.278674	0.287901
KOOS_S - LF_3_30	-0.0453295	0.752113	-0.324457	0.24106
KOOS_S - HF_1_30	-0.0915985	0.535792	-0.373658	0.205967
KOOS_S - HF_2_30	0.0338678	0.821202	-0.263932	0.325773
KOOS_S - HF_3_30	0.100176	0.498121	-0.197663	0.381082
KOOS_S - LF_1_60	-0.260501	0.0676815	-0.50871	0.0276886
KOOS_S - LF_2_60	-0.295609	0.037139	-0.536368	-0.0103589
KOOS_S - LF_3_60	-0.149288	0.311193	-0.422904	0.149276
KOOS_S - HF_1_60	-0.0035473	0.980701	-0.292293	0.285791
KOOS_S - HF_2_60	-0.0184495	0.899872	-0.305864	0.272046
KOOS_S - HF_3_60	-0.0226833	0.87575	-0.306818	0.265164
KOOS_P - LF_1_30	-0.130527	0.361266	-0.399065	0.158633
KOOS_P - LF_2_30	0.0140702	0.921936	-0.270301	0.296183
KOOS_P - LF_3_30	-0.168888	0.236123	-0.431535	0.120155
KOOS_P - HF_1_30	-0.0640401	0.665428	-0.349558	0.232361
KOOS_P - HF_2_30	-0.0470572	0.753449	-0.33753	0.251599
KOOS_P - HF_3_30	-0.046068	0.755861	-0.333634	0.249342
KOOS_P - LF_1_60	-0.179455	0.2124	-0.442842	0.112445
KOOS_P - LF_2_60	-0.222675	0.12011	-0.478326	0.0677688
KOOS_P - LF_3_60	-0.175581	0.232597	-0.444826	0.12277
KOOS_P - HF_1_60	0.0453392	0.757062	-0.246942	0.330059
KOOS_P - HF_2_60	-0.00895187	0.951322	-0.297228	0.28082
KOOS_P - HF_3_60	-0.171083	0.234864	-0.435872	0.120965
KOOS_ADL - LF_1_30	-0.245913	0.0819546	-0.494741	0.0401798
KOOS_ADL - LF_2_30	-0.144019	0.313324	-0.410562	0.145199
KOOS_ADL - LF_3_30	-0.263511	0.061711	-0.508821	0.0213783
KOOS_ADL - HF_1_30	-0.0405029	0.784601	-0.32867	0.254564
KOOS_ADL - HF_2_30	-0.0599562	0.688913	-0.348942	0.239443
KOOS_ADL - HF_3_30	-0.0359695	0.808227	-0.324615	0.258805
KOOS_ADL - LF_1_60	-0.375464	0.00721259	-0.597411	-0.100091
KOOS_ADL - LF_2_60	-0.361274	0.0099465	-0.586748	-0.0838109
KOOS_ADL - LF_3_60	-0.33541	0.0197801	-0.571484	-0.0480632
KOOS_ADL - HF_1_60	-0.0153522	0.916616	-0.303053	0.274913
KOOS_ADL - HF_2_60	-0.140785	0.334611	-0.413023	0.15455
KOOS_ADL - HF_3_60	-0.271851	0.0561596	-0.517708	0.0154793
KOOS_SR - LF_1_30	-0.199986	0.159415	-0.457368	0.0883107
KOOS_SR - LF_2_30	-0.113569	0.427482	-0.384492	0.175367
KOOS_SR - LF_3_30	-0.203995	0.151045	-0.460667	0.0841625
KOOS_SR - HF_1_30	-0.0790617	0.593235	-0.362741	0.218028
KOOS_SR - HF_2_30	-0.0393871	0.792662	-0.330704	0.258783
KOOS_SR - HF_3_30	-0.0671157	0.650372	-0.352266	0.229437
KOOS_SR - LF_1_60	-0.380934	0.00634842	-0.6015	-0.106406
KOOS_SR - LF_2_60	-0.4268	0.00199536	-0.635339	-0.160242
KOOS_SR - LF_3_60	-0.361728	0.0115286	-0.591314	-0.0779027
KOOS_SR - HF_1_60	-0.054125	0.711856	-0.337884	0.238654
KOOS_SR - HF_2_60	-0.120169	0.410819	-0.395477	0.174953
KOOS_SR - HF_3_60	-0.20368	0.155978	-0.462833	0.0875483
KOOS_QoL - LF_1_30	-0.126238	0.377393	-0.395392	0.162881
KOOS_QoL - LF_2_30	-0.0617732	0.666742	-0.339132	0.225466
KOOS_QoL - LF_3_30	-0.11134	0.436664	-0.382567	0.177554
KOOS_QoL - HF_1_30	-0.066775	0.652033	-0.351966	0.229761
KOOS_QoL - HF_2_30	-0.0553795	0.711589	-0.344903	0.243766
KOOS_QoL - HF_3_30	-0.0436991	0.768058	-0.331523	0.251567
KOOS_QoL - LF_1_60	-0.295436	0.0372551	-0.536233	-0.0101696
KOOS_QoL - LF_2_60	-0.337532	0.0165228	-0.568732	-0.0569006
KOOS_QoL - LF_3_60	-0.25253	0.0833357	-0.50718	0.0426724
KOOS_QoL - HF_1_60	-0.0442036	0.762969	-0.329045	0.24801
KOOS_QoL - HF_2_60	-0.11646	0.425512	-0.3923	0.178597
KOOS_QoL - HF_3_60	-0.209657	0.143933	-0.467725	0.0813492
KOOS_S.2 - LF_1_30	-0.208026	0.142961	-0.463977	0.0799812
KOOS_S.2 - LF_2_30	-0.190753	0.179977	-0.449743	0.0978273
KOOS_S.2 - LF_3_30	-0.105651	0.460596	-0.377642	0.183123
KOOS_S.2 - HF_1_30	0.0961881	0.515463	-0.201529	0.377635
KOOS_S.2 - HF_2_30	-0.0571431	0.70282	-0.346461	0.242102
KOOS_S.2 - HF_3_30	-0.176095	0.23121	-0.445252	0.122247
KOOS_S.2 - LF_1_60	0.0609781	0.673999	-0.229146	0.341152
KOOS_S.2 - LF_2_60	0.0729648	0.614569	-0.217706	0.351748
KOOS_S.2 - LF_3_60	-0.0738788	0.617752	-0.358205	0.222988
KOOS_S.2 - HF_1_60	-0.0441327	0.763338	-0.328981	0.248077
KOOS_S.2 - HF_2_60	-0.0387544	0.79149	-0.324168	0.253126
KOOS_S.2 - HF_3_60	-0.00387952	0.978668	-0.289684	0.28256
a. Estimation is based on Fisher's r-to-z transformation.
b. Estimation of standard error is based on the formula proposed by Fieller, Hartley, and Pearson.
Confidence Intervals of Spearman's rho
	Spearman's rho	Significance(2-tailed)	95% Confidence Intervals (2-tailed)a,b
			Lower	Upper
TTDPM - LF_1_30	0.282612	0.0516233	-0.0102926	0.530852
TTDPM - LF_2_30	0.0982031	0.506662	-0.199576	0.379378
TTDPM - LF_3_30	0.203463	0.165431	-0.0941888	0.467725
TTDPM - HF_1_30	-0.253146	0.0933818	-0.515463	0.0525497
TTDPM - HF_2_30	-0.153163	0.320908	-0.437813	0.159395
TTDPM - HF_3_30	-0.116031	0.447838	-0.403586	0.192386
TTDPM - LF_1_60	0.129995	0.383806	-0.171757	0.409446
TTDPM - LF_2_60	0.045105	0.763376	-0.25343	0.335796
TTDPM - LF_3_60	0.166238	0.275099	-0.142596	0.445575
TTDPM - HF_1_60	-0.192142	0.200805	-0.463914	0.112687
TTDPM - HF_2_60	-0.0935081	0.536506	-0.38124	0.21074
TTDPM - HF_3_60	0.143353	0.336406	-0.158516	0.420713
a. Estimation is based on Fisher's r-to-z transformation.
b. Estimation of standard error is based on the formula proposed by Fieller, Hartley, and Pearson.
Confidence Intervals of Spearman's rho
	Spearman's rho	Significance(2-tailed)	95% Confidence Intervals (2-tailed)a,b
			Lower	Upper
5STS - LF_1_30	0.196054	0.181713	-0.101832	0.461674
5STS - LF_2_30	0.164844	0.262864	-0.133646	0.435913
5STS - LF_3_30	0.350476	0.0145989	0.0650828	0.58287
5STS - HF_1_30	0.0703557	0.646055	-0.236343	0.364306
5STS - HF_2_30	0.146582	0.342384	-0.165949	0.432355
5STS - HF_3_30	0.219236	0.147907	-0.088286	0.488603
5STS - LF_1_60	0.311468	0.0330769	0.0179579	0.555556
5STS - LF_2_60	0.355584	0.0141721	0.0675077	0.588934
5STS - LF_3_60	0.435126	0.00281569	0.153608	0.651311
5STS - HF_1_60	0.0345987	0.819436	-0.266521	0.329565
5STS - HF_2_60	0.168985	0.26158	-0.136254	0.44492
5STS - HF_3_60	0.334191	0.0216844	0.0433008	0.572847
a. Estimation is based on Fisher's r-to-z transformation.
b. Estimation of standard error is based on the formula proposed by Fieller, Hartley, and Pearson.
Scatter plots for moderate (Spearman's ρ>0.4) correlations. Markers' label: participant number.

## Sheet: Signal strength
Confidence Intervals of Spearman's rho
	Spearman's rho	Significance(2-tailed)	95% Confidence Intervals (2-tailed)a,b
			Lower	Upper
KOOS - LF_1_30	-0.155404	0.276186	-0.420199	0.133779
KOOS - LF_2_30	-0.0845435	0.555291	-0.359233	0.203627
KOOS - LF_3_30	-0.163378	0.251983	-0.426913	0.125735
KOOS - HF_1_30	-0.047983	0.746044	-0.335339	0.247541
KOOS - HF_2_30	-0.0143933	0.923502	-0.308245	0.281966
KOOS - HF_3_30	-0.00703996	0.962123	-0.298482	0.285603
KOOS - LF_1_60	-0.343831	0.0144928	-0.573534	-0.0640017
KOOS - LF_2_60	-0.361304	0.0099397	-0.586771	-0.0838462
KOOS - LF_3_60	-0.272545	0.0609134	-0.522972	0.0211979
KOOS - HF_1_60	-0.0370105	0.800676	-0.322605	0.25476
KOOS - HF_2_60	-0.0501138	0.732385	-0.334316	0.242443
KOOS - HF_3_60	-0.169913	0.238129	-0.434896	0.122152
KOOS_S - LF_1_30	0.0510755	0.721884	-0.235628	0.3296
KOOS_S - LF_2_30	0.00250817	0.986063	-0.280985	0.285599
KOOS_S - LF_3_30	-0.0269514	0.851085	-0.307894	0.258315
KOOS_S - HF_1_30	-0.0507913	0.73172	-0.337835	0.244897
KOOS_S - HF_2_30	0.0555055	0.710961	-0.243648	0.345014
KOOS_S - HF_3_30	0.0968213	0.512689	-0.200915	0.378183
KOOS_S - LF_1_60	-0.257161	0.0714094	-0.506052	0.0312657
KOOS_S - LF_2_60	-0.275671	0.0526577	-0.520725	0.01135
KOOS_S - LF_3_60	-0.136004	0.356675	-0.411706	0.162506
KOOS_S - HF_1_60	-0.00187743	0.989785	-0.290765	0.287324
KOOS_S - HF_2_60	0.0229282	0.875738	-0.267892	0.309919
KOOS_S - HF_3_60	0.00679549	0.962644	-0.279875	0.292353
KOOS_P - LF_1_30	-0.122415	0.392125	-0.392111	0.166658
KOOS_P - LF_2_30	-0.000274987	0.998472	-0.283547	0.283041
KOOS_P - LF_3_30	-0.148585	0.298066	-0.414434	0.140629
KOOS_P - HF_1_30	-0.0134579	0.927663	-0.304317	0.279697
KOOS_P - HF_2_30	-0.0406619	0.786107	-0.331841	0.257591
KOOS_P - HF_3_30	-0.0548147	0.711356	-0.341404	0.2411
KOOS_P - LF_1_60	-0.163427	0.256785	-0.429471	0.128718
KOOS_P - LF_2_60	-0.206623	0.149958	-0.465244	0.0844985
KOOS_P - LF_3_60	-0.178165	0.225686	-0.446963	0.120142
KOOS_P - HF_1_60	0.0125316	0.931896	-0.277519	0.300488
KOOS_P - HF_2_60	0.0040892	0.977753	-0.285293	0.292788
KOOS_P - HF_3_60	-0.171208	0.234515	-0.435977	0.120837
KOOS_ADL - LF_1_30	-0.228592	0.106647	-0.480753	0.0584894
KOOS_ADL - LF_2_30	-0.142587	0.31821	-0.409346	0.14663
KOOS_ADL - LF_3_30	-0.239123	0.0910354	-0.489273	0.0473801
KOOS_ADL - HF_1_30	-0.0482743	0.744554	-0.335598	0.247267
KOOS_ADL - HF_2_30	-0.0649855	0.664303	-0.353369	0.234677
KOOS_ADL - HF_3_30	-0.031844	0.829876	-0.320915	0.262654
KOOS_ADL - LF_1_60	-0.363578	0.00944951	-0.588485	-0.0864449
KOOS_ADL - LF_2_60	-0.357021	0.0109229	-0.583537	-0.0789607
KOOS_ADL - LF_3_60	-0.325878	0.0238009	-0.564233	-0.0373802
KOOS_ADL - HF_1_60	-0.0300148	0.837786	-0.316316	0.261297
KOOS_ADL - HF_2_60	-0.114347	0.434017	-0.390486	0.18067
KOOS_ADL - HF_3_60	-0.250507	0.0793194	-0.500742	0.038369
KOOS_SR - LF_1_30	-0.183678	0.196977	-0.443875	0.105084
KOOS_SR - LF_2_30	-0.113751	0.426736	-0.384649	0.175188
KOOS_SR - LF_3_30	-0.176343	0.215772	-0.437768	0.112574
KOOS_SR - HF_1_30	-0.0809297	0.584505	-0.364373	0.216236
KOOS_SR - HF_2_30	-0.0479909	0.748715	-0.338359	0.250722
KOOS_SR - HF_3_30	-0.0598864	0.685969	-0.345892	0.236302
KOOS_SR - LF_1_60	-0.366006	0.00894935	-0.590312	-0.0892236
KOOS_SR - LF_2_60	-0.414029	0.00279917	-0.625997	-0.145091
KOOS_SR - LF_3_60	-0.345753	0.0160815	-0.57931	-0.0597294
KOOS_SR - HF_1_60	-0.0883773	0.545941	-0.368021	0.205928
KOOS_SR - HF_2_60	-0.0965834	0.509141	-0.375155	0.197989
KOOS_SR - HF_3_60	-0.181851	0.206256	-0.444832	0.109998
KOOS_QoL - LF_1_30	-0.123454	0.38809	-0.393003	0.165633
KOOS_QoL - LF_2_30	-0.0719372	0.615914	-0.348136	0.215754
KOOS_QoL - LF_3_30	-0.0800127	0.576752	-0.355254	0.207996
KOOS_QoL - HF_1_30	-0.0500228	0.735631	-0.337152	0.245621
KOOS_QoL - HF_2_30	-0.0553013	0.711978	-0.344834	0.24384
KOOS_QoL - HF_3_30	-0.027308	0.853823	-0.316836	0.266876
KOOS_QoL - LF_1_60	-0.291112	0.0402608	-0.532854	-0.00543858
KOOS_QoL - LF_2_60	-0.319948	0.0235093	-0.555244	-0.0372302
KOOS_QoL - LF_3_60	-0.25459	0.080766	-0.508813	0.0404747
KOOS_QoL - HF_1_60	-0.0738414	0.614096	-0.355303	0.219897
KOOS_QoL - HF_2_60	-0.0771852	0.598099	-0.358238	0.216694
KOOS_QoL - HF_3_60	-0.178038	0.216092	-0.441665	0.11389
KOOS_S.2 - LF_1_30	-0.224972	0.112465	-0.477813	0.0622924
KOOS_S.2 - LF_2_30	-0.208681	0.141678	-0.464514	0.0793005
KOOS_S.2 - LF_3_30	-0.113001	0.429812	-0.384002	0.175925
KOOS_S.2 - HF_1_30	0.0135389	0.927229	-0.279622	0.304391
KOOS_S.2 - HF_2_30	-0.101235	0.498351	-0.384895	0.199899
KOOS_S.2 - HF_3_30	-0.183805	0.211096	-0.451617	0.114391
KOOS_S.2 - LF_1_60	0.0464548	0.748703	-0.2429	0.328218
KOOS_S.2 - LF_2_60	0.0534952	0.712154	-0.236247	0.334501
KOOS_S.2 - LF_3_60	-0.0784296	0.596202	-0.362189	0.218634
KOOS_S.2 - HF_1_60	-0.0547842	0.708501	-0.33847	0.23803
KOOS_S.2 - HF_2_60	-0.103423	0.479458	-0.381077	0.191342
KOOS_S.2 - HF_3_60	-0.0358118	0.804984	-0.318673	0.252906
a. Estimation is based on Fisher's r-to-z transformation.
b. Estimation of standard error is based on the formula proposed by Fieller, Hartley, and Pearson.
Confidence Intervals of Spearman's rho
	Spearman's rho	Significance(2-tailed)	95% Confidence Intervals (2-tailed)a,b
			Lower	Upper
TTDPM - LF_1_30	0.294447	0.042205	0.00261626	0.54006
TTDPM - LF_2_30	0.126269	0.392448	-0.172134	0.403446
TTDPM - LF_3_30	0.199663	0.173643	-0.0981131	0.464625
TTDPM - HF_1_30	-0.221361	0.14392	-0.490301	0.0860692
TTDPM - HF_2_30	-0.147032	0.340888	-0.432729	0.165502
TTDPM - HF_3_30	-0.107051	0.483972	-0.395946	0.201127
TTDPM - LF_1_60	0.116521	0.435402	-0.185003	0.397994
TTDPM - LF_2_60	0.0497615	0.739763	-0.249058	0.33993
TTDPM - LF_3_60	0.163207	0.284069	-0.145646	0.443075
TTDPM - HF_1_60	-0.204671	0.17243	-0.474088	0.0997917
TTDPM - HF_2_60	-0.118378	0.433306	-0.40253	0.18658
TTDPM - HF_3_60	0.191788	0.196545	-0.109576	0.460861
a. Estimation is based on Fisher's r-to-z transformation.
b. Estimation of standard error is based on the formula proposed by Fieller, Hartley, and Pearson.
Confidence Intervals of Spearman's rho
	Spearman's rho	Significance(2-tailed)	95% Confidence Intervals (2-tailed)a,b
			Lower	Upper
5STS - LF_1_30	0.199311	0.17442	-0.0984769	0.464337
5STS - LF_2_30	0.194046	0.186317	-0.103898	0.46003
5STS - LF_3_30	0.352105	0.0141155	0.0669323	0.584095
5STS - HF_1_30	0.166326	0.274842	-0.142507	0.445647
5STS - HF_2_30	0.192436	0.210764	-0.119701	0.469953
5STS - HF_3_30	0.21906	0.148241	-0.0884695	0.488462
5STS - LF_1_60	0.30823	0.0350447	0.0143771	0.553074
5STS - LF_2_60	0.382943	0.00788986	0.098968	0.609242
5STS - LF_3_60	0.433018	0.00296753	0.151071	0.649813
5STS - HF_1_60	0.105352	0.485919	-0.19928	0.391417
5STS - HF_2_60	0.215381	0.150571	-0.0886871	0.482728
5STS - HF_3_60	0.352356	0.0151384	0.0638336	0.586518
a. Estimation is based on Fisher's r-to-z transformation.
b. Estimation of standard error is based on the formula proposed by Fieller, Hartley, and Pearson.
Scatter plots for moderate (Spearman's ρ>0.4) correlations. Markers' label: participant number.

## Sheet: Hits per rotation
Confidence Intervals of Spearman's rho
	Spearman's rho	Significance(2-tailed)	95% Confidence Intervals (2-tailed)a,b
			Lower	Upper
KOOS - LF_1_30	-0.0208905	0.884312	-0.302395	0.263966
KOOS - LF_2_30	-0.026596	0.853027	-0.307572	0.258647
KOOS - LF_3_30	-0.0589901	0.680934	-0.336658	0.228116
KOOS - HF_1_30	0.104757	0.478574	-0.19321	0.385032
KOOS - HF_2_30	0.0206747	0.890291	-0.276172	0.31392
KOOS - HF_3_30	0.0988531	0.503839	-0.198946	0.379939
KOOS - LF_1_60	-0.0381056	0.792761	-0.320735	0.250755
KOOS - LF_2_60	0.0551562	0.70362	-0.234674	0.33598
KOOS - LF_3_60	0.0955618	0.518214	-0.202135	0.377093
KOOS - HF_1_60	-0.105232	0.471764	-0.382639	0.189579
KOOS - HF_2_60	-0.13223	0.365095	-0.405766	0.163047
KOOS - HF_3_60	-0.127407	0.377928	-0.398989	0.164724
KOOS_S - LF_1_30	0.0318367	0.824486	-0.253746	0.312314
KOOS_S - LF_2_30	0.050347	0.725695	-0.236317	0.328949
KOOS_S - LF_3_30	0.000182412	0.998986	-0.283126	0.283462
KOOS_S - HF_1_30	0.0151578	0.918555	-0.278129	0.305859
KOOS_S - HF_2_30	-0.0343653	0.81862	-0.326218	0.263469
KOOS_S - HF_3_30	0.025141	0.865311	-0.268889	0.314884
KOOS_S - LF_1_60	-0.110961	0.442996	-0.384868	0.180908
KOOS_S - LF_2_60	-0.00906894	0.95016	-0.294431	0.277778
KOOS_S - LF_3_60	0.017493	0.90606	-0.275972	0.307975
KOOS_S - HF_1_60	-0.177245	0.223086	-0.443566	0.117837
KOOS_S - HF_2_60	-0.169849	0.243312	-0.437419	0.12535
KOOS_S - HF_3_60	-0.146941	0.30854	-0.415594	0.145294
KOOS_P - LF_1_30	-0.0548928	0.702029	-0.333008	0.232009
KOOS_P - LF_2_30	-0.0649213	0.650826	-0.341926	0.222464
KOOS_P - LF_3_30	-0.13841	0.332738	-0.405793	0.150797
KOOS_P - HF_1_30	-0.00614532	0.966934	-0.297666	0.286424
KOOS_P - HF_2_30	-0.0629229	0.674355	-0.351555	0.236633
KOOS_P - HF_3_30	-0.00203414	0.989052	-0.293915	0.290194
KOOS_P - LF_1_60	-0.0474995	0.743243	-0.329152	0.241914
KOOS_P - LF_2_60	-0.0327093	0.821591	-0.315879	0.255811
KOOS_P - LF_3_60	0.0488716	0.741503	-0.246705	0.336129
KOOS_P - HF_1_60	-0.178882	0.218774	-0.444922	0.11617
KOOS_P - HF_2_60	-0.214172	0.139485	-0.473881	0.079814
KOOS_P - HF_3_60	-0.186375	0.195002	-0.44858	0.105371
KOOS_ADL - LF_1_30	-0.107433	0.453025	-0.379186	0.181381
KOOS_ADL - LF_2_30	-0.122567	0.391534	-0.392241	0.166509
KOOS_ADL - LF_3_30	-0.14268	0.317893	-0.409424	0.146537
KOOS_ADL - HF_1_30	0.0506871	0.73225	-0.244995	0.337743
KOOS_ADL - HF_2_30	-0.0312265	0.834945	-0.323407	0.26639
KOOS_ADL - HF_3_30	0.0708621	0.632217	-0.225868	0.355559
KOOS_ADL - LF_1_60	-0.132145	0.360302	-0.403032	0.160032
KOOS_ADL - LF_2_60	-0.0382102	0.792205	-0.320829	0.250656
KOOS_ADL - LF_3_60	-0.0106966	0.942477	-0.301809	0.28224
KOOS_ADL - HF_1_60	-0.125304	0.390961	-0.399867	0.169894
KOOS_ADL - HF_2_60	-0.160524	0.270539	-0.429634	0.134775
KOOS_ADL - HF_3_60	-0.152227	0.291266	-0.420057	0.139997
KOOS_SR - LF_1_30	-0.0431484	0.763688	-0.3225	0.243117
KOOS_SR - LF_2_30	-0.0577422	0.687334	-0.335547	0.229303
KOOS_SR - LF_3_30	-0.0601781	0.674862	-0.337715	0.226985
KOOS_SR - HF_1_30	0.136944	0.353331	-0.161574	0.412501
KOOS_SR - HF_2_30	0.0335043	0.823091	-0.264271	0.325447
KOOS_SR - HF_3_30	0.108898	0.461258	-0.189174	0.388595
KOOS_SR - LF_1_60	-0.0324176	0.823156	-0.315616	0.256084
KOOS_SR - LF_2_60	0.0420001	0.772121	-0.247095	0.32423
KOOS_SR - LF_3_60	0.101376	0.492958	-0.196497	0.382118
KOOS_SR - HF_1_60	-0.0173229	0.905958	-0.304842	0.27309
KOOS_SR - HF_2_60	-0.0598274	0.683019	-0.342942	0.233251
KOOS_SR - HF_3_60	-0.0679208	0.639308	-0.347298	0.22253
KOOS_QoL - LF_1_30	-0.0415919	0.771979	-0.321102	0.244584
KOOS_QoL - LF_2_30	-0.0546735	0.703164	-0.332813	0.232217
KOOS_QoL - LF_3_30	-0.0406097	0.777224	-0.32022	0.245509
KOOS_QoL - HF_1_30	0.0489523	0.74109	-0.246629	0.336201
KOOS_QoL - HF_2_30	-0.0315067	0.833484	-0.323658	0.26613
KOOS_QoL - HF_3_30	0.032289	0.827535	-0.262239	0.321314
KOOS_QoL - LF_1_60	0.0113764	0.937501	-0.275647	0.296537
KOOS_QoL - LF_2_60	0.096576	0.504654	-0.194937	0.372411
KOOS_QoL - LF_3_60	0.0766073	0.604792	-0.220379	0.360595
KOOS_QoL - HF_1_60	-0.164395	0.258999	-0.432871	0.130868
KOOS_QoL - HF_2_60	-0.208171	0.151185	-0.468996	0.086052
KOOS_QoL - HF_3_60	-0.190416	0.185322	-0.45192	0.101225
KOOS_S.2 - LF_1_30	-0.048762	0.734007	-0.327531	0.237817
KOOS_S.2 - LF_2_30	-0.10329	0.470736	-0.375593	0.18543
KOOS_S.2 - LF_3_30	0.00327674	0.981793	-0.280277	0.286305
KOOS_S.2 - HF_1_30	0.165554	0.260785	-0.132929	0.436504
KOOS_S.2 - HF_2_30	0.199203	0.17947	-0.101953	0.466911
KOOS_S.2 - HF_3_30	0.149515	0.31045	-0.149049	0.423095
KOOS_S.2 - LF_1_60	0.134245	0.352651	-0.157949	0.404821
KOOS_S.2 - LF_2_60	0.00937596	0.948475	-0.277495	0.294712
KOOS_S.2 - LF_3_60	0.0595541	0.687622	-0.236617	0.345598
KOOS_S.2 - HF_1_60	0.246099	0.0882795	-0.0462355	0.499605
KOOS_S.2 - HF_2_60	0.201755	0.164477	-0.0926955	0.463756
KOOS_S.2 - HF_3_60	0.219999	0.124744	-0.070569	0.476153
a. Estimation is based on Fisher's r-to-z transformation.
b. Estimation of standard error is based on the formula proposed by Fieller, Hartley, and Pearson.
Confidence Intervals of Spearman's rho
	Spearman's rho	Significance(2-tailed)	95% Confidence Intervals (2-tailed)a,b
			Lower	Upper
TTDPM - LF_1_30	0.239446	0.101183	-0.0565648	0.496762
TTDPM - LF_2_30	0.219755	0.13341	-0.0772586	0.480943
TTDPM - LF_3_30	0.139515	0.34428	-0.15902	0.414674
TTDPM - HF_1_30	0.192211	0.205892	-0.11621	0.466824
TTDPM - HF_2_30	0.206605	0.178439	-0.105132	0.48137
TTDPM - HF_3_30	0.118015	0.440057	-0.190448	0.405269
TTDPM - LF_1_60	0.161742	0.277409	-0.140108	0.436084
TTDPM - LF_2_60	0.1839	0.215942	-0.117647	0.454397
TTDPM - LF_3_60	0.198366	0.191465	-0.109893	0.471814
TTDPM - HF_1_60	0.25347	0.0891898	-0.0485721	0.513039
TTDPM - HF_2_60	0.292984	0.0481518	-0.00590063	0.543814
TTDPM - HF_3_60	0.331714	0.0227387	0.04052	0.570972
a. Estimation is based on Fisher's r-to-z transformation.
b. Estimation of standard error is based on the formula proposed by Fieller, Hartley, and Pearson.
Confidence Intervals of Spearman's rho
	Spearman's rho	Significance(2-tailed)	95% Confidence Intervals (2-tailed)a,b
			Lower	Upper
5STS - LF_1_30	-0.0674539	0.648725	-0.352564	0.229115
5STS - LF_2_30	-0.0295826	0.841797	-0.318883	0.26476
5STS - LF_3_30	-0.00548213	0.970501	-0.297062	0.287033
5STS - HF_1_30	-0.343501	0.020876	-0.584602	-0.0466528
5STS - HF_2_30	-0.270209	0.0760749	-0.5315	0.0380361
5STS - HF_3_30	-0.354437	0.016901	-0.59274	-0.0590707
5STS - LF_1_60	-0.08037	0.591252	-0.366829	0.22001
5STS - LF_2_60	0.00693862	0.96308	-0.288814	0.301483
5STS - LF_3_60	-0.0625206	0.683275	-0.357461	0.24376
5STS - HF_1_60	-0.172264	0.2523	-0.447625	0.132938
5STS - HF_2_60	-0.146536	0.33117	-0.426267	0.158775
5STS - HF_3_60	-0.118708	0.426774	-0.399859	0.18286
a. Estimation is based on Fisher's r-to-z transformation.
b. Estimation of standard error is based on the formula proposed by Fieller, Hartley, and Pearson.

## Sheet: Number of hits over 32dB
Confidence Intervals of Spearman's rho
	Spearman's rho	Significance(2-tailed)	95% Confidence Intervals (2-tailed)a,b
			Lower	Upper
KOOS - LF_1_30	-0.0296124	0.836575	-0.310303	0.255828
KOOS - LF_2_30	-0.0235603	0.869648	-0.30482	0.261479
KOOS - LF_3_30	-0.131785	0.356616	-0.40014	0.157384
KOOS - HF_1_30	-0.0875579	0.554007	-0.370148	0.209864
KOOS - HF_2_30	-0.0135699	0.927866	-0.3075	0.282724
KOOS - HF_3_30	0.100647	0.49609	-0.197205	0.381489
KOOS - LF_1_60	-0.190244	0.185727	-0.451778	0.101402
KOOS - LF_2_60	-0.134645	0.351205	-0.405162	0.157551
KOOS - LF_3_60	0.020711	0.888879	-0.272996	0.310886
KOOS - HF_1_60	-0.0684827	0.640104	-0.350588	0.225017
KOOS - HF_2_60	-0.160486	0.270654	-0.429603	0.134813
KOOS - HF_3_60	-0.317082	0.0248554	-0.553034	-0.0340446
KOOS_S - LF_1_30	0.0501702	0.72662	-0.236485	0.328791
KOOS_S - LF_2_30	0.0513046	0.720687	-0.235411	0.329805
KOOS_S - LF_3_30	-0.0589232	0.681277	-0.336598	0.22818
KOOS_S - HF_1_30	-0.12453	0.399052	-0.401966	0.173848
KOOS_S - HF_2_30	-0.0431975	0.773111	-0.334099	0.255218
KOOS_S - HF_3_30	0.0909316	0.538778	-0.206611	0.373079
KOOS_S - LF_1_60	-0.198593	0.1668	-0.458657	0.0928069
KOOS_S - LF_2_60	-0.145176	0.314452	-0.414101	0.147059
KOOS_S - LF_3_60	-0.000328002	0.998235	-0.292355	0.291755
KOOS_S - HF_1_60	-0.124727	0.393165	-0.399374	0.170464
KOOS_S - HF_2_60	-0.135122	0.354605	-0.408224	0.160179
KOOS_S - HF_3_60	-0.240885	0.09196	-0.49303	0.04859
KOOS_P - LF_1_30	-0.00627972	0.965116	-0.289059	0.277508
KOOS_P - LF_2_30	0.0162246	0.910029	-0.268302	0.298148
KOOS_P - LF_3_30	-0.144928	0.310247	-0.411334	0.14429
KOOS_P - HF_1_30	-0.114799	0.437184	-0.393656	0.183406
KOOS_P - HF_2_30	-0.0619201	0.679263	-0.350672	0.237583
KOOS_P - HF_3_30	0.0372293	0.801644	-0.257627	0.325743
KOOS_P - LF_1_60	-0.0919172	0.52552	-0.368356	0.199455
KOOS_P - LF_2_60	-0.109372	0.449598	-0.383497	0.182465
KOOS_P - LF_3_60	-0.0126718	0.931878	-0.303603	0.280421
KOOS_P - HF_1_60	-0.0774743	0.596725	-0.358492	0.216417
KOOS_P - HF_2_60	-0.098363	0.501329	-0.376698	0.196262
KOOS_P - HF_3_60	-0.226978	0.112932	-0.481813	0.0632564
KOOS_ADL - LF_1_30	-0.114912	0.422	-0.385651	0.174048
KOOS_ADL - LF_2_30	-0.121204	0.39686	-0.39107	0.167853
KOOS_ADL - LF_3_30	-0.208167	0.142684	-0.464092	0.0798345
KOOS_ADL - HF_1_30	-0.0907559	0.539566	-0.372926	0.20678
KOOS_ADL - HF_2_30	-0.0556422	0.71028	-0.345135	0.243519
KOOS_ADL - HF_3_30	0.0530016	0.720509	-0.242812	0.339797
KOOS_ADL - LF_1_60	-0.263904	0.0640452	-0.511414	0.0240371
KOOS_ADL - LF_2_60	-0.203468	0.156418	-0.46266	0.0877673
KOOS_ADL - LF_3_60	-0.0860187	0.561022	-0.368809	0.211346
KOOS_ADL - HF_1_60	-0.013972	0.92409	-0.301798	0.276189
KOOS_ADL - HF_2_60	-0.147488	0.311869	-0.418684	0.147861
KOOS_ADL - HF_3_60	-0.293836	0.0383452	-0.534984	-0.0084172
KOOS_SR - LF_1_30	-0.0768389	0.592008	-0.35246	0.211049
KOOS_SR - LF_2_30	-0.0772402	0.590069	-0.352814	0.210663
KOOS_SR - LF_3_30	-0.151071	0.289964	-0.416538	0.138135
KOOS_SR - HF_1_30	-0.103156	0.485357	-0.383653	0.194767
KOOS_SR - HF_2_30	-0.050354	0.736775	-0.340455	0.248501
KOOS_SR - HF_3_30	0.0471984	0.750061	-0.248279	0.334641
KOOS_SR - LF_1_60	-0.207507	0.148184	-0.465967	0.083582
KOOS_SR - LF_2_60	-0.181856	0.206245	-0.444835	0.109994
KOOS_SR - LF_3_60	-0.0220211	0.881899	-0.312069	0.271782
KOOS_SR - HF_1_60	-0.070874	0.628443	-0.352694	0.222734
KOOS_SR - HF_2_60	-0.148767	0.307645	-0.419762	0.146581
KOOS_SR - HF_3_60	-0.2742	0.0539849	-0.519563	0.0129416
KOOS_QoL - LF_1_30	-0.0305659	0.831388	-0.311165	0.254935
KOOS_QoL - LF_2_30	-0.0510998	0.721757	-0.329622	0.235605
KOOS_QoL - LF_3_30	-0.0861681	0.547689	-0.360658	0.202058
KOOS_QoL - HF_1_30	-0.103998	0.481785	-0.384378	0.193948
KOOS_QoL - HF_2_30	-0.02164	0.885202	-0.314791	0.27528
KOOS_QoL - HF_3_30	0.0481961	0.744955	-0.247341	0.335528
KOOS_QoL - LF_1_60	-0.148733	0.302613	-0.417108	0.1435
KOOS_QoL - LF_2_60	-0.0887622	0.539889	-0.365603	0.202507
KOOS_QoL - LF_3_60	0.0440671	0.766159	-0.251221	0.331851
KOOS_QoL - HF_1_60	-0.107443	0.462453	-0.384545	0.187423
KOOS_QoL - HF_2_60	-0.193084	0.183766	-0.456644	0.101633
KOOS_QoL - HF_3_60	-0.31528	0.0257345	-0.551642	-0.0320443
KOOS_S.2 - LF_1_30	-0.101616	0.477993	-0.37414	0.187063
KOOS_S.2 - LF_2_30	-0.113308	0.428552	-0.384267	0.175624
KOOS_S.2 - LF_3_30	0.0174381	0.903331	-0.267176	0.299254
KOOS_S.2 - HF_1_30	0.222226	0.128991	-0.0746763	0.482937
KOOS_S.2 - HF_2_30	0.141289	0.343481	-0.160568	0.418978
KOOS_S.2 - HF_3_30	0.00450807	0.97574	-0.287926	0.296173
KOOS_S.2 - LF_1_60	0.154392	0.284375	-0.137822	0.421882
KOOS_S.2 - LF_2_60	0.066925	0.644239	-0.223481	0.346418
KOOS_S.2 - LF_3_60	0.0175858	0.905564	-0.275886	0.308059
KOOS_S.2 - HF_1_60	0.185748	0.201311	-0.109158	0.450601
KOOS_S.2 - HF_2_60	0.0916697	0.531024	-0.202748	0.370888
KOOS_S.2 - HF_3_60	0.208211	0.146781	-0.0828506	0.466543
a. Estimation is based on Fisher's r-to-z transformation.
b. Estimation of standard error is based on the formula proposed by Fieller, Hartley, and Pearson.
Confidence Intervals of Spearman's rho
	Spearman's rho	Significance(2-tailed)	95% Confidence Intervals (2-tailed)a,b
			Lower	Upper
TTDPM - LF_1_30	0.275681	0.0578855	-0.0178077	0.525432
TTDPM - LF_2_30	0.185283	0.207385	-0.112881	0.452834
TTDPM - LF_3_30	0.194137	0.186107	-0.103804	0.460105
TTDPM - HF_1_30	-0.0184201	0.904405	-0.318334	0.284845
TTDPM - HF_2_30	-0.110829	0.473866	-0.402334	0.20108
TTDPM - HF_3_30	-0.0143031	0.925703	-0.314628	0.288625
TTDPM - LF_1_60	0.21252	0.151523	-0.0881723	0.477715
TTDPM - LF_2_60	0.146686	0.325171	-0.155194	0.423511
TTDPM - LF_3_60	0.200936	0.185658	-0.107248	0.473892
TTDPM - HF_1_60	-0.0734559	0.627572	-0.36385	0.229953
TTDPM - HF_2_60	-0.0378005	0.803045	-0.33242	0.26354
TTDPM - HF_3_60	0.205276	0.166298	-0.0956829	0.471848
a. Estimation is based on Fisher's r-to-z transformation.
b. Estimation of standard error is based on the formula proposed by Fieller, Hartley, and Pearson.
Confidence Intervals of Spearman's rho
	Spearman's rho	Significance(2-tailed)	95% Confidence Intervals (2-tailed)a,b
			Lower	Upper
5STS - LF_1_30	-0.0376744	0.799321	-0.326141	0.257211
5STS - LF_2_30	-0.00743636	0.959992	-0.298843	0.285238
5STS - LF_3_30	0.0869046	0.556979	-0.210493	0.36958
5STS - HF_1_30	-0.051817	0.735329	-0.348059	0.253834
5STS - HF_2_30	-0.0273141	0.860295	-0.329676	0.28013
5STS - HF_3_30	-0.0773033	0.613748	-0.370349	0.229737
5STS - LF_1_60	0.0390864	0.79421	-0.259064	0.330436
5STS - LF_2_60	0.0878892	0.5569	-0.212792	0.373365
5STS - LF_3_60	0.0180183	0.906481	-0.285215	0.317973
5STS - HF_1_60	-0.102039	0.499815	-0.388577	0.202495
5STS - HF_2_60	0.0316868	0.834411	-0.269227	0.326964
5STS - HF_3_60	0.194575	0.189999	-0.106716	0.463138
a. Estimation is based on Fisher's r-to-z transformation.
b. Estimation of standard error is based on the formula proposed by Fieller, Hartley, and Pearson.

## Sheet: Number of hits over 36dB
Confidence Intervals of Spearman's rho
	Spearman's rho	Significance(2-tailed)	95% Confidence Intervals (2-tailed)a,b
			Lower	Upper
KOOS - LF_1_30	-0.062	0.668	-0.339	0.226
KOOS - LF_2_30	-0.02	0.89	-0.301	0.265
KOOS - LF_3_30	-0.128	0.371	-0.397	0.161
KOOS - HF_1_30	-0.056	0.706	-0.342	0.24
KOOS - HF_2_30	-0.012	0.935	-0.306	0.284
KOOS - HF_3_30	0.12	0.417	-0.178	0.398
KOOS - LF_1_60	-0.262	0.066	-0.51	0.026
KOOS - LF_2_60	-0.146	0.312	-0.415	0.146
KOOS - LF_3_60	0.001	0.997	-0.292	0.293
KOOS - HF_1_60	0.003	0.984	-0.286	0.292
KOOS - HF_2_60	-0.091	0.533	-0.371	0.203
KOOS - HF_3_60	-0.257	0.072	-0.506	0.032
KOOS_S - LF_1_30	0.0358253	0.802911	-0.250006	0.315913
KOOS_S - LF_2_30	0.0274352	0.848443	-0.257863	0.308333
KOOS_S - LF_3_30	-0.0454932	0.751246	-0.324604	0.240905
KOOS_S - HF_1_30	-0.0891023	0.54701	-0.37149	0.208375
KOOS_S - HF_2_30	-0.0385552	0.796948	-0.329962	0.25956
KOOS_S - HF_3_30	0.134536	0.361939	-0.163962	0.410463
KOOS_S - LF_1_60	-0.220952	0.12308	-0.476927	0.0695729
KOOS_S - LF_2_60	-0.114688	0.427733	-0.388079	0.177255
KOOS_S - LF_3_60	0.00568568	0.969406	-0.286846	0.297247
KOOS_S - HF_1_60	-0.0949014	0.516579	-0.373696	0.199619
KOOS_S - HF_2_60	-0.103137	0.480681	-0.38083	0.19162
KOOS_S - HF_3_60	-0.212188	0.139046	-0.469792	0.0787171
KOOS_P - LF_1_30	-0.0220473	0.877953	-0.303446	0.262889
KOOS_P - LF_2_30	0.0695155	0.627875	-0.218073	0.345996
KOOS_P - LF_3_30	-0.11649	0.41561	-0.387012	0.172496
KOOS_P - HF_1_30	-0.0568079	0.70134	-0.34317	0.239216
KOOS_P - HF_2_30	-0.0537607	0.71967	-0.343472	0.245293
KOOS_P - HF_3_30	0.0789412	0.5938	-0.218143	0.362636
KOOS_P - LF_1_60	-0.106131	0.463219	-0.380697	0.185632
KOOS_P - LF_2_60	-0.088813	0.539656	-0.365647	0.202458
KOOS_P - LF_3_60	0.0055253	0.970268	-0.286993	0.297101
KOOS_P - HF_1_60	-0.00855562	0.953474	-0.296867	0.281185
KOOS_P - HF_2_60	0.00208162	0.988674	-0.287136	0.290952
KOOS_P - HF_3_60	-0.166215	0.248649	-0.431805	0.125899
KOOS_ADL - LF_1_30	-0.151704	0.287923	-0.417073	0.137499
KOOS_ADL - LF_2_30	-0.115864	0.418138	-0.386473	0.173112
KOOS_ADL - LF_3_30	-0.218242	0.123918	-0.472333	0.0693385
KOOS_ADL - HF_1_30	-0.0558697	0.706049	-0.342339	0.240103
KOOS_ADL - HF_2_30	-0.044791	0.764976	-0.335517	0.253725
KOOS_ADL - HF_3_30	0.0800302	0.588702	-0.217099	0.363587
KOOS_ADL - LF_1_60	-0.334417	0.0176127	-0.566351	-0.0534002
KOOS_ADL - LF_2_60	-0.248028	0.0824373	-0.498759	0.0410084
KOOS_ADL - LF_3_60	-0.121857	0.409327	-0.399688	0.176479
KOOS_ADL - HF_1_60	0.0704192	0.630654	-0.223168	0.352294
KOOS_ADL - HF_2_60	-0.0429073	0.769727	-0.327886	0.249229
KOOS_ADL - HF_3_60	-0.251409	0.0782092	-0.501462	0.0374085
KOOS_SR - LF_1_30	-0.0969975	0.498325	-0.370121	0.19156
KOOS_SR - LF_2_30	-0.0524205	0.714867	-0.330802	0.234354
KOOS_SR - LF_3_30	-0.156609	0.272433	-0.421215	0.132566
KOOS_SR - HF_1_30	-0.0734911	0.619604	-0.357865	0.223358
KOOS_SR - HF_2_30	-0.0602106	0.68766	-0.349167	0.239202
KOOS_SR - HF_3_30	0.0487898	0.74192	-0.246782	0.336056
KOOS_SR - LF_1_60	-0.301716	0.0332219	-0.541127	-0.0170625
KOOS_SR - LF_2_60	-0.233278	0.103019	-0.486905	0.0566275
KOOS_SR - LF_3_60	-0.0602125	0.684348	-0.34618	0.235993
KOOS_SR - HF_1_60	-0.0448079	0.759824	-0.329584	0.247442
KOOS_SR - HF_2_60	-0.145357	0.318989	-0.416887	0.14999
KOOS_SR - HF_3_60	-0.252722	0.0766131	-0.502512	0.0360077
KOOS_QoL - LF_1_30	-0.048273	0.736578	-0.327094	0.238279
KOOS_QoL - LF_2_30	-0.0496689	0.729247	-0.328343	0.236959
KOOS_QoL - LF_3_30	-0.0815517	0.56942	-0.356607	0.206513
KOOS_QoL - HF_1_30	-0.0739588	0.617371	-0.358275	0.222911
KOOS_QoL - HF_2_30	-0.00951195	0.949403	-0.30382	0.286454
KOOS_QoL - HF_3_30	0.070353	0.634672	-0.226353	0.355112
KOOS_QoL - LF_1_60	-0.232883	0.103621	-0.486586	0.0570443
KOOS_QoL - LF_2_60	-0.13775	0.340102	-0.407803	0.154464
KOOS_QoL - LF_3_60	0.0356064	0.810127	-0.259144	0.324289
KOOS_QoL - HF_1_60	-0.0184159	0.900053	-0.305833	0.272078
KOOS_QoL - HF_2_60	-0.129703	0.37441	-0.403617	0.165549
KOOS_QoL - HF_3_60	-0.264174	0.0637637	-0.511628	0.0237474
KOOS_S.2 - LF_1_30	-0.133238	0.351293	-0.401381	0.155942
KOOS_S.2 - LF_2_30	-0.129759	0.364123	-0.398407	0.159394
KOOS_S.2 - LF_3_30	-0.00587526	0.967361	-0.288689	0.277881
KOOS_S.2 - HF_1_30	0.157672	0.284484	-0.14087	0.42993
KOOS_S.2 - HF_2_30	0.0991176	0.507424	-0.201952	0.383072
KOOS_S.2 - HF_3_30	-0.0358363	0.808924	-0.324495	0.258929
KOOS_S.2 - LF_1_60	0.121548	0.400426	-0.170508	0.393973
KOOS_S.2 - LF_2_60	0.0146246	0.919708	-0.272642	0.299498
KOOS_S.2 - LF_3_60	-0.034134	0.817842	-0.32297	0.260518
KOOS_S.2 - HF_1_60	0.158166	0.27773	-0.137149	0.42766
KOOS_S.2 - HF_2_60	0.0702414	0.631519	-0.223338	0.352137
KOOS_S.2 - HF_3_60	0.162853	0.258485	-0.129298	0.428989
a. Estimation is based on Fisher's r-to-z transformation.
b. Estimation of standard error is based on the formula proposed by Fieller, Hartley, and Pearson.
Confidence Intervals of Spearman's rho
	Spearman's rho	Significance(2-tailed)	95% Confidence Intervals (2-tailed)a,b
			Lower	Upper
TTDPM - LF_1_30	0.359991	0.0119629	0.0759178	0.590014
TTDPM - LF_2_30	0.151056	0.305431	-0.147507	0.424389
TTDPM - LF_3_30	0.222325	0.128816	-0.0745726	0.483017
TTDPM - HF_1_30	0.00343712	0.982122	-0.298555	0.304804
TTDPM - HF_2_30	-0.0820908	0.596287	-0.377739	0.228748
TTDPM - HF_3_30	-0.00883993	0.954041	-0.309697	0.293626
TTDPM - LF_1_60	0.201405	0.174609	-0.0996818	0.468704
TTDPM - LF_2_60	0.159799	0.283299	-0.142063	0.434468
TTDPM - LF_3_60	0.225231	0.136864	-0.0820247	0.493389
TTDPM - HF_1_60	-0.0790614	0.601474	-0.368732	0.224606
TTDPM - HF_2_60	-0.0285514	0.850599	-0.324159	0.272135
TTDPM - HF_3_60	0.187891	0.205968	-0.113568	0.457671
a. Estimation is based on Fisher's r-to-z transformation.
b. Estimation of standard error is based on the formula proposed by Fieller, Hartley, and Pearson.
Confidence Intervals of Spearman's rho
	Spearman's rho	Significance(2-tailed)	95% Confidence Intervals (2-tailed)a,b
			Lower	Upper
5STS - LF_1_30	0.00507573	0.972687	-0.287406	0.296691
5STS - LF_2_30	-0.00694916	0.962612	-0.298399	0.285686
5STS - LF_3_30	0.11017	0.456009	-0.187932	0.389687
5STS - HF_1_30	-0.0692598	0.651212	-0.36335	0.237383
5STS - HF_2_30	0.0100177	0.948541	-0.295997	0.314167
5STS - HF_3_30	0.00145104	0.992452	-0.300363	0.303001
5STS - LF_1_60	0.129995	0.383806	-0.171757	0.409446
5STS - LF_2_60	0.16405	0.270518	-0.137783	0.438003
5STS - LF_3_60	0.0361061	0.813846	-0.268501	0.334149
5STS - HF_1_60	-0.0880936	0.560452	-0.376564	0.215951
5STS - HF_2_60	0.0370115	0.807077	-0.264276	0.331717
5STS - HF_3_60	0.219567	0.138099	-0.0808329	0.4834
a. Estimation is based on Fisher's r-to-z transformation.
b. Estimation of standard error is based on the formula proposed by Fieller, Hartley, and Pearson.
